# Supplementary material for: Optimization of traction parameters for lumbar scoliosis
Source: BMC Musculoskelet Disord. 2024 Jun 17;25:472. doi: 10.1186/s12891-024-07583-y (PMC11181601; doi:10.1186/s12891-024-07583-y)
Supplement: Supplementary file 1 — Supplementary Material 1 [file 12891_2024_7583_MOESM1_ESM.xlsx]

## Sheet: Sheet1
Fig.5 Comparison of average stiffness of finite element models							Fig.6 Comparison of mean values of traction mode and traction angle
Mode of loading	Moment (N·m)	Average stiffness(N·m·(°)-1)						C1	C2	C3	C4	C5	C6	C7	C8
		Forward bending	Back extension	Lateral bending	Torsion		A1	10.16	8.8	7.62	9.23	10.49	12.77	11.27	12.92
Experiment	10	2.31	2.36	2.31	4.9		A2	10.05	8.68	8.34	9.27	8.64	12.93	15.97	16.93
Vadaoalli	10	1.42	3.25	2.13	5.42
Yamamoto	10	1.75	3.22	2.44	5.26		Fig.7 Comparison of traction angle and mean traction force
Dong F	10	2.35	3.58	2.86	8.98			C1	C2	C3	C4	C5	C6	C7	C8
Heth	6	1.1	2.35	1.33	2.61		B1	9.9	8.14	9.48	9.29	9.09	8.95	8.01	7.61
							B2	10.41	9.5	8.54	7.58	6.86	7.74	11.55	10.68
No.	Traction mode	Traction force/N	traction angle/°	Cobb/°			B3	10.19	8.76	7.2	8.19	9.95	12.62	14.54	18.23
1	1	60	0	9.9			B4	9.97	7.77	6.95	10.58	14.69	17.59	20.39	23.17
2	1	180	5	8.75
3	1	240	10	6.95
4	1	120	15	7.58
5	1	240	20	14.69
6	1	120	25	7.74
7	1	60	30	8.01
8	1	180	35	18.23
9	2	60	15	9.31
10	2	180	10	6.89
11	2	240	5	7.77
12	2	120	0	10.41
13	2	240	35	23.17
14	2	120	30	11.55
15	2	60	25	8.95
16	2	180	20	9.78
17	1	120	20	6.67
18	1	240	25	17.82
19	1	180	30	14.54
20	1	60	35	7.61
21	1	180	0	10.45
22	1	60	5	8.14
23	1	120	10	8.41
24	1	240	15	10.84
25	2	120	35	10.68
26	2	240	30	20.39
27	2	180	25	12.49
28	2	60	20	9.09
29	2	180	15	8.19
30	2	60	10	9.48
31	2	120	5	9.51
32	2	240	0	9.8
33	1	180	20	10.11
34	1	180	10	7.51
35	1	120	5	9.5
36	1	240	0	10.14
37	1	180	25	12.74
38	1	60	15	9.27
39	2	240	15	10.32
40	2	120	20	7.05
41	2	180	5	8.77
42	2	120	10	8.66
43	2	240	25	17.35
44	2	180	0	9.93
